# Supplementary material for: Adding Rare Earth Oxide Markers to Polyoxymethylene to Improve Plastic Recycling through Tracer-Based Sorting
Source: Polymers (Basel). 2024 Sep 13;16(18):2591. doi: 10.3390/polym16182591 (PMC11435554; doi:10.3390/polym16182591)
Supplement: Supplementary file 1 [file polymers-16-02591-s001.zip]

Archive with 3 entries (3 files):
- Delrin500P_MSDS.pdf
- HOSTAFORMC13021_MSDS.pdf
- Markers-in-POM-for-TBS_Supplementary informations_proofread.pdf
